# Supplementary material for: Multi-Elemental Analysis and Geographical Discrimination of Greek “Gigantes Elefantes” Beans Utilizing Inductively Coupled Plasma Mass Spectrometry and Machine Learning Models
Source: Foods. 2024 Sep 23;13(18):3015. doi: 10.3390/foods13183015 (PMC11431413; doi:10.3390/foods13183015)
Supplement: Supplementary file 1 [file foods-13-03015-s001.zip]

Archive with 1 entries (1 files):
- SI_Multi-Elemental Analysis and Geographical Discrimination of Greek 'Gigantes-Elefantes' Beans Utilizing ICP-MS and Machine Learning Models.pdf
